# Supplementary material for: Antiproliferative and Antimicrobial Effects of Rosmarinus officinalis L. Loaded Liposomes
Source: Molecules. 2022 Jun 21;27(13):3988. doi: 10.3390/molecules27133988 (PMC9268459; doi:10.3390/molecules27133988)
Supplement: Supplementary file 1 [file molecules-27-03988-s001.zip]

Archive with 1 entries (1 files):
- molecules-1769650-supplementary.pdf
